# Supplementary material for: Design, Synthesis and Evaluation of Praziquantel Analogues and New Molecular Hybrids as Potential Antimalarial and Anti-Schistosomal Agents
Source: Molecules. 2023 Jul 3;28(13):5184. doi: 10.3390/molecules28135184 (PMC10343899; doi:10.3390/molecules28135184)
Supplement: Supplementary file 1 [file molecules-28-05184-s001.zip]

Archive with 1 entries (1 files):
- molecules-2423567-supplementary.pdf
